# Supplementary material for: Development and qualification of an enzyme-linked immunosorbent assay to detect human serum immunoglobulin G reactive to multiple lineages of Lassa virus nucleoprotein
Source: PLoS One. 2026 Jul 2;21(7):e0340568. doi: 10.1371/journal.pone.0340568 (PMC13327249; doi:10.1371/journal.pone.0340568)
Supplement: S1 Data — (XLSX) [file pone.0340568.s010.xlsx]

## Sheet: Fig 1 & S1 Table
Coating Antigen Condition	Sample ID	Concentration of WHO-standard (IU/mL)	Raw data OD	Raw data OD		Mean OD
1 μg/mL, IV	WHO-STD1	50	2.33	2.461		2.3955
1 μg/mL, IV	WHO-STD2	25	2.212	2.477		2.3445
1 μg/mL, IV	WHO-STD3	12.5	1.922	2.276		2.099
1 μg/mL, IV	WHO-STD4	6.25	1.559	2.091		1.825
1 μg/mL, IV	WHO-STD5	3.125	1.499	1.998		1.7485
1 μg/mL, IV	WHO-STD6	1.5625	0.833	1.665		1.249
1 μg/mL, IV	WHO-STD7	0.78125	0.485	0.587		0.536
1 μg/mL, IV	WHO-STD8	0.390625	0.373	0.712		0.5425
1 μg/mL, IV	WHO-STD9	0.195313	0.189	0.33		0.2595
1 μg/mL, IV	WHO-STD10	0.097656	0.114	0.154		0.134
1 μg/mL, II/III/IV	WHO-STD1	50	1.983	1.285		1.634
1 μg/mL, II/III/IV	WHO-STD2	25	1.819	1.466		1.6425
1 μg/mL, II/III/IV	WHO-STD3	12.5	1.72	2.512		2.116
1 μg/mL, II/III/IV	WHO-STD4	6.25	1.395	1.349		1.372
1 μg/mL, II/III/IV	WHO-STD5	3.125	1	1.295		1.1475
1 μg/mL, II/III/IV	WHO-STD6	1.5625	0.692	0.66		0.676
1 μg/mL, II/III/IV	WHO-STD7	0.78125	0.477	1.271		0.874
1 μg/mL, II/III/IV	WHO-STD8	0.390625	0.261	0.361		0.311
1 μg/mL, II/III/IV	WHO-STD9	0.195313	0.155	0.16		0.1575
1 μg/mL, II/III/IV	WHO-STD10	0.097656	0.093	0.098		0.0955
2 μg/mL, IV	WHO-STD1	50	2.709	2.635		2.672
2 μg/mL, IV	WHO-STD2	25	2.611	2.537		2.574
2 μg/mL, IV	WHO-STD3	12.5	2.39	2.401		2.3955
2 μg/mL, IV	WHO-STD4	6.25	1.986	2.04		2.013
2 μg/mL, IV	WHO-STD5	3.125	1.556	1.554		1.555
2 μg/mL, IV	WHO-STD6	1.5625	1.125	1.115		1.12
2 μg/mL, IV	WHO-STD7	0.78125	0.747	0.926		0.8365
2 μg/mL, IV	WHO-STD8	0.390625	0.46	0.461		0.4605
2 μg/mL, IV	WHO-STD9	0.195313	0.289	0.404		0.3465
2 μg/mL, IV	WHO-STD10	0.097656	0.184	0.367		0.2755
2μg/mL, II/III/IV	WHO-STD1	50	2.687	2.825		2.756
2μg/mL, II/III/IV	WHO-STD2	25	2.444	2.499		2.4715
2μg/mL, II/III/IV	WHO-STD3	12.5	2.199	2.346		2.2725
2μg/mL, II/III/IV	WHO-STD4	6.25	1.733	1.805		1.769
2μg/mL, II/III/IV	WHO-STD5	3.125	1.355	1.408		1.3815
2μg/mL, II/III/IV	WHO-STD6	1.5625	0.935	0.959		0.947
2μg/mL, II/III/IV	WHO-STD7	0.78125	0.647	1.532		1.0895
2μg/mL, II/III/IV	WHO-STD8	0.390625	0.468	1.202		0.835
2μg/mL, II/III/IV	WHO-STD9	0.195313	0.751	1.931		1.341
2μg/mL, II/III/IV	WHO-STD10	0.097656	0.22	1.532		0.876

## Sheet: Fig 2 new pool interim
	Fig2, Left panel												Fig2, Right panel
	Plate #	Sample ID	Raw data OD	Raw data OD	Raw data OD	Raw data OD	Mean OD						Sample ID	Raw data OD	Raw data OD		Mean OD
	Plate 01	POS (Postive Control)	2.496	2.602	2.507		2.535						Subject1_D1	2.335	2.338		2.3365
	Plate 01	NEG (Negative Control)	0.106	0.095	0.082		0.0943333						Subject1_D15	2.486	2.389		2.4375
	Plate 01	Blank	0.009	0.01	0.01	0.01	0.00975						Subject1_D29	2.447	2.434		2.4405
	Plate 01	Subject1_D1	2.033	2.213	2.186		2.144						Subject1_D57	2.442	2.427		2.4345
	Plate 01	Subject2_D1	0.938	0.92	0.773		0.877						Subject13_D1	2.11	2.065		2.0875
	Plate 01	Subject3_D1	0.111	0.117	0.084		0.104						Subject13_D15	2.033	2.133		2.083
	Plate 01	Subject4_D1	0.378	0.357	0.289		0.341333						Subject13_D29	2.203	2.168		2.1855
	Plate 01	Subject5_D1	0.148	0.142	0.134		0.141333						Subject13_D57	2.346	2.335		2.3405
	Plate 01	Subject6_D1	0.101	0.112	0.103		0.105333						Subject13_D85	2.111	2.059		2.085
	Plate 01	Subject7_D1	1.585	1.97	1.91		1.82167						Subject41_D1	2.028	2.118		2.073
	Plate 01	Subject8_D1	0.086	0.08	0.069		0.0783333						Subject41_D15	1.915	1.902		1.9085
	Plate 01	Subject9_D1	1.821	1.848	1.757		1.80867						Subject41_D29	2.099	2.038		2.0685
	Plate 01	Subject10_D1	0.092	0.096	0.088		0.092						Subject41_D57	1.957	1.949		1.953
	Plate 01	Subject11_D1	1.565	1.672	1.586		1.60767						Subject7_D15	2.111	2.092		2.1015
	Plate 01	Subject12_D1	1.383	1.59	1.501		1.49133						Subject7_D1	1.887	1.934		1.9105
	Plate 01	Subject13_D1	2.287	2.213	2.126		2.20867						Subject7_D29	2.009	1.932		1.9705
	Plate 01	Subject14_D1	0.144	0.187	0.116		0.149						Subject7_D57	2.134	2.066		2.1
	Plate 01	Subject15_D1	1.513	1.496	1.067		1.35867						Subject9_D15	1.869	1.729		1.799
	Plate 01	Subject16_D1	0.156	0.163	0.111		0.143333						Subject9_D1	1.988	1.956		1.972
	Plate 01	Subject17_D1	0.139	0.127	0.081		0.115667						Subject9_D29	1.74	1.646		1.693
	Plate 01	Subject18_D1	0.24	0.187	0.175		0.200667						Subject9_D57	2.188	2.088		2.138
	Plate 01	Subject19_D1	0.184	0.185	0.168		0.179
	Plate 01	Subject20_D1	0.1	0.1	0.073		0.091
	Plate 01	Subject21_D1	0.33	0.305	0.175		0.27
	Plate 01	Subject22_D1	0.068	0.066	0.042		0.0586667
	Plate 02	POS (Postive Control)	2.416	2.362	2.128		2.302
	Plate 02	NEG (Negative Control)	0.099	0.091	0.088		0.0926667
	Plate 02	Blank	0.01	0.011	0.01	0.013	0.011
	Plate 02	Subject23_D1	1.076	1.252	1.199		1.17567
	Plate 02	Subject24_D1	0.065	0.06	0.055		0.06
	Plate 02	Subject25_D1	0.099	0.091	0.085		0.0916667
	Plate 02	Subject26_D1	0.563	0.602	0.613		0.592667
	Plate 02	Subject27_D1	0.071	0.066	0.069		0.0686667
	Plate 02	Subject28_D1	0.094	0.08	0.069		0.081
	Plate 02	Subject29_D1	0.207	0.248	0.229		0.228
	Plate 02	Subject30_D1	0.169	0.2	0.193		0.187333
	Plate 02	Subject31_D1	0.16	0.15	0.138		0.149333
	Plate 02	Subject32_D1	0.084	0.087	0.083		0.0846667
	Plate 02	Subject33_D1	0.067	0.073	0.063		0.0676667
	Plate 02	Subject34_D1	0.045	0.045	0.048		0.046
	Plate 02	Subject35_D1	0.129	0.149	0.115		0.131
	Plate 02	Subject36_D1	0.201	0.206	0.188		0.198333
	Plate 02	Subject37_D1	0.087	0.063	0.062		0.0706667
	Plate 02	Subject38_D1	0.093	0.076	0.069		0.0793333
	Plate 02	Subject39_D1	0.102	0.092	0.067		0.087
	Plate 02	Subject40_D1	0.084	0.066	0.056		0.0686667
	Plate 02	Subject41_D1	1.766	1.941	1.917		1.87467
	Plate 02	Subject42_D1	0.212	0.17	0.123		0.168333
	Plate 02	Subject43_D1	0.374	0.43	0.314		0.372667
	Plate 02	Subject44_D1	0.511	0.559	0.396		0.488667

## Sheet: S2 Table interim assay
Coating Antigen Condition	Run #	Sample ID	Concentration of WHO standard (IU/mL)	Raw data OD	Raw data OD	Raw data OD	Raw data OD		Mean OD	Intrpolated Concentration (IU/mL)
II/III/IV	Run1	WHO-STD1	50	2.76	2.794				2.777
II/III/IV	Run1	WHO-STD2	25	2.476	2.584				2.53
II/III/IV	Run1	WHO-STD3	12.5	2.306	2.25				2.278
II/III/IV	Run1	WHO-STD4	6.25	1.885	1.89				1.8875
II/III/IV	Run1	WHO-STD5	3.125	1.439	1.444				1.4415
II/III/IV	Run1	WHO-STD6	1.5625	1.02	1.042				1.031
II/III/IV	Run1	WHO-STD7	0.78125	0.693	0.689				0.691
II/III/IV	Run1	WHO-STD8	0.390625	0.416	0.405				0.4105
II/III/IV	Run1	WHO-STD9	0.195313	0.237	0.235				0.236
II/III/IV	Run1	WHO-STD10	0.097656	0.139	0.136				0.1375
II/III/IV	Run1	POS (Postive Control)		2.168	2.183				2.1755	10.526
II/III/IV	Run1	NEG (Negative Control)		0.091	0.093				0.092
II/III/IV	Run1	Blank		0.009	0.01	0.008	0.009		0.009
II/III/IV	Run1	New reference-STD1		2.115	2.184	2.1495			2.1495	10.02
II/III/IV	Run1	New reference-STD2		1.692	1.744	1.718			1.718	4.78306
II/III/IV	Run1	New reference-STD3		1.299	1.252	1.2755			1.2755	2.35859
II/III/IV	Run1	New reference-STD4		0.777	0.814	0.7955			0.7955	1.00066
II/III/IV	Run1	New reference-STD5		0.476	0.494	0.485			0.485	0.477553
II/III/IV	Run1	New reference-STD6		0.274	0.287	0.2805			0.2805	0.233263
II/III/IV	Run1	New reference-STD7		0.158	0.16	0.159			0.159	0.120497
II/III/IV	Run1	New reference-STD8		0.086	0.089	0.0875			0.0875	0.0656363
II/III/IV	Run1	New reference-STD9		0.048	0.05	0.049			0.049	0.0400925
II/III/IV	Run1	New reference-STD10		0.029	0.031	0.03			0.03	0.0286987
II/III/IV	Run2	WHO-STD1	50	2.742	2.59				2.666
II/III/IV	Run2	WHO-STD2	25	2.619	2.593				2.606
II/III/IV	Run2	WHO-STD3	12.5	2.348	2.206				2.277
II/III/IV	Run2	WHO-STD4	6.25	1.957	1.872				1.9145
II/III/IV	Run2	WHO-STD5	3.125	1.492	1.462				1.477
II/III/IV	Run2	WHO-STD6	1.5625	1.051	1.015				1.033
II/III/IV	Run2	WHO-STD7	0.78125	0.658	0.646				0.652
II/III/IV	Run2	WHO-STD8	0.390625	0.427	0.389				0.408
II/III/IV	Run2	WHO-STD9	0.195313	0.239	0.225				0.232
II/III/IV	Run2	WHO-STD10	0.097656	0.137	0.129				0.133
II/III/IV	Run2	POS (Postive Control)		2.093	2.114				2.1035	8.52336
II/III/IV	Run2	NEG (Negative Control)		0.101	0.107				0.104
II/III/IV	Run2	Blank		0.009	0.009	0.008	0.009		0.00875
II/III/IV	Run2	New reference-STD1		2.073	1.975	2.024			2.024	7.38233
II/III/IV	Run2	New reference-STD2		1.737	1.608	1.6725			1.6725	4.18067
II/III/IV	Run2	New reference-STD3		1.202	1.183	1.1925			1.1925	2.02921
II/III/IV	Run2	New reference-STD4		0.813	0.773	0.793			0.793	1.03304
II/III/IV	Run2	New reference-STD5		0.479	0.468	0.4735			0.4735	0.497284
II/III/IV	Run2	New reference-STD6		0.284	0.281	0.2825			0.2825	0.251122
II/III/IV	Run2	New reference-STD7		0.15	0.151	0.1505			0.1505	0.108049
II/III/IV	Run2	New reference-STD8		0.084	0.085	0.0845			0.0845	0.0451214
II/III/IV	Run2	New reference-STD9		0.049	0.05	0.0495			0.0495	0.0148619
II/III/IV	Run2	New reference-STD10		0.029	0.029	0.029			0.029
IV	Run 1	WHO-STD1	50	2.807	2.797				2.802
IV	Run 1	WHO-STD2	25	2.637	2.725				2.681
IV	Run 1	WHO-STD3	12.5	2.314	2.448				2.381
IV	Run 1	WHO-STD4	6.25	1.866	1.893				1.8795
IV	Run 1	WHO-STD5	3.125	1.449	1.537				1.493
IV	Run 1	WHO-STD6	1.5625	1.031	1.011				1.021
IV	Run 1	WHO-STD7	0.78125	0.623	0.644				0.6335
IV	Run 1	WHO-STD8	0.390625	0.37	0.374				0.372
IV	Run 1	WHO-STD9	0.195313	0.206	0.206				0.206
IV	Run 1	WHO-STD10	0.097656	0.118	0.116				0.117
IV	Run 1	POS (Postive Control)		2.261	2.331				2.296	11.2648
IV	Run 1	NEG (Negative Control)		0.078	0.074				0.076
IV	Run 1	Blank		0.009	0.011	0.01	0.011		0.01025
IV	Run 1	New reference-STD1		2.351	2.319	2.335			2.335	12.1375
IV	Run 1	New reference-STD2		1.839	1.878	1.8585			1.8585	5.47882
IV	Run 1	New reference-STD3		1.373	1.351	1.362			1.362	2.6711
IV	Run 1	New reference-STD4		0.914	0.905	0.9095			0.9095	1.32286
IV	Run 1	New reference-STD5		0.562	0.568	0.565			0.565	0.665947
IV	Run 1	New reference-STD6		0.346	0.331	0.3385			0.3385	0.345062
IV	Run 1	New reference-STD7		0.187	0.197	0.192			0.192	0.175331
IV	Run 1	New reference-STD8		0.105	0.106	0.1055			0.1055	0.0887126
IV	Run 1	New reference-STD9		0.06	0.058	0.059			0.059	0.0469121
IV	Run 1	New reference-STD10		0.035	0.036	0.0355			0.0355	0.0274075
IV	Run 2	WHO-STD1	50	2.906	2.693				2.7995
IV	Run 2	WHO-STD2	25	2.774	2.741				2.7575
IV	Run 2	WHO-STD3	12.5	2.449	2.412				2.4305
IV	Run 2	WHO-STD4	6.25	1.941	2.03				1.9855
IV	Run 2	WHO-STD5	3.125	1.443	1.489				1.466
IV	Run 2	WHO-STD6	1.5625	1.008	1.024				1.016
IV	Run 2	WHO-STD7	0.78125	0.623	0.651				0.637
IV	Run 2	WHO-STD8	0.390625	0.377	0.379				0.378
IV	Run 2	WHO-STD9	0.195313	0.211	0.215				0.213
IV	Run 2	WHO-STD10	0.097656	0.119	0.118				0.1185
IV	Run 2	POS (Postive Control)		2.26	2.289				2.2745	9.6256
IV	Run 2	NEG (Negative Control)		0.085	0.09				0.0875
IV	Run 2	Blank		0.009	0.009	0.009	0.01		0.00925
IV	Run 2	New reference-STD1		2.316	2.324				2.32	10.4408
IV	Run 2	New reference-STD2		1.914	1.828				1.871	5.16897
IV	Run 2	New reference-STD3		1.413	1.423				1.418	2.80333
IV	Run 2	New reference-STD4		0.935	0.929				0.932	1.39296
IV	Run 2	New reference-STD5		0.584	0.562				0.573	0.706404
IV	Run 2	New reference-STD6		0.328	0.337				0.3325	0.347464
IV	Run 2	New reference-STD7		0.189	0.179				0.184	0.155525
IV	Run 2	New reference-STD8		0.109	0.106				0.1075	0.063969
IV	Run 2	New reference-STD9		0.06	0.06				0.06	0.00926151
IV	Run 2	New reference-STD10		0.036	0.035				0.0355

## Sheet: Fig 3 lineage
	Coating Antigen Condition	Origin	Sample ID		Raw data OD	Raw data OD		Mean OD
	II/III/IV	Liberia	Subject1_D1		1.706	1.617		1.6615
	II/III/IV	Nigeria	Subject41_D1		1.35	1.342		1.346
	II/III/IV	Liberia	Subject9_D1		1.175	1.153		1.164
	II/III/IV	Liberia	Subject12_D1		1.156	1.178		1.167
	II/III/IV	Liberia	Subject15_D1		1.459	1.451		1.455
	II/III/IV	Liberia	Subject2_D1		0.953	0.875		0.914
	II/III/IV	Nigeria	Subject21_D1		0.501	0.425		0.463
	II/III/IV	Nigeria	Subject42_D1		0.128	0.122		0.125
	II/III/IV	Nigeria	Subject35_D1		0.151	0.152		0.1515
	II/III/IV	Nigeria	Subject3_D1		0.093	0.096		0.0945
	IV	Liberia	Subject1_D1		1.977	2.068		2.0225
	IV	Nigeria	Subject41_D1		1.592	1.623		1.6075
	IV	Liberia	Subject9_D1		1.517	1.485		1.501
	IV	Liberia	Subject12_D1		1.302	1.38		1.341
	IV	Liberia	Subject15_D1		1.207	1.276		1.2415
	IV	Liberia	Subject2_D1		1.212	1.015		1.1135
	IV	Nigeria	Subject21_D1		0.163	0.163		0.163
	IV	Nigeria	Subject42_D1		0.222	0.248		0.235
	IV	Nigeria	Subject35_D1		0.091	0.102		0.0965
	IV	Nigeria	Subject3_D1		0.061	0.077		0.069
	II/III/IV	Nigeria	NIBSC 20/228		2.17	2.189		2.1795
	II/III/IV	Sierra Leone	NIBSC 20/244		2.367	2.361		2.364
	II/III/IV	Nigeria	NIBSC 20/204		2.16	2.176		2.168
	II/III/IV	Nigeria	NIBSC 20/226		2.565	2.503		2.534
	II/III/IV	Sierra Leone	NIBSC 20/246		1.27	1.348		1.309
	II/III/IV	Nigeria	NIBSC 20/222		1.488	1.601		1.5445
	II/III/IV	Sierra Leone	NIBSC 20/248		0.942	1.2		1.071
	IV	Nigeria	NIBSC 20/228		2.422	2.491		2.4565
	IV	Sierra Leone	NIBSC 20/244		2.638	2.702		2.67
	IV	Nigeria	NIBSC 20/204		2.431	2.394		2.4125
	IV	Nigeria	NIBSC 20/226		2.781	2.709		2.745
	IV	Sierra Leone	NIBSC 20/246		1.529	1.632		1.5805
	IV	Nigeria	NIBSC 20/222		1.908	1.859		1.8835
	IV	Sierra Leone	NIBSC 20/248		1.237	1.316		1.2765

## Sheet: S1 Fig left panel
	Plate#	2nd Ab Dilution	Sample incubation	Secondary Ab Detection incubation	TMB incubation	Incubation Temp	Sample ID	Concentration of New reference Pool (IU/mL)	Raw data OD	Raw data OD		Mean OD
	Plate1	1:5000	120 mins	60 mins	10 mins	Room Temperature	New reference-STD1	10.8842	2.684	2.446		2.565
	Plate1	1:5000	120 mins	60 mins	10 mins	Room Temperature	New reference-STD2	5.44211	2.26	2.241		2.2505
	Plate1	1:5000	120 mins	60 mins	10 mins	Room Temperature	New reference-STD3	2.72105	1.688	1.665		1.6765
	Plate1	1:5000	120 mins	60 mins	10 mins	Room Temperature	New reference-STD4	1.36053	1.084	1.125		1.1045
	Plate1	1:5000	120 mins	60 mins	10 mins	Room Temperature	New reference-STD5	0.680264	0.642	0.658		0.65
	Plate1	1:5000	120 mins	60 mins	10 mins	Room Temperature	New reference-STD6	0.340132	0.366	0.37		0.368
	Plate1	1:5000	120 mins	60 mins	10 mins	Room Temperature	New reference-STD7	0.170066	0.206	0.205		0.2055
	Plate1	1:5000	120 mins	60 mins	10 mins	Room Temperature	New reference-STD8	0.085033	0.113	0.112		0.1125
	Plate1	1:5000	120 mins	60 mins	10 mins	Room Temperature	New reference-STD9	0.042516	0.059	0.059		0.059
	Plate1	1:5000	120 mins	60 mins	10 mins	Room Temperature	New reference-STD10	0.021258	0.034	0.035		0.0345
	Plate2	1:5000	120 mins	60 mins	10 mins	37 °C	New reference-STD1	10.8842	3.221	3.265		3.243
	Plate2	1:5000	120 mins	60 mins	10 mins	37 °C	New reference-STD2	5.44211	2.54	2.629		2.5845
	Plate2	1:5000	120 mins	60 mins	10 mins	37 °C	New reference-STD3	2.72105	1.976	1.984		1.98
	Plate2	1:5000	120 mins	60 mins	10 mins	37 °C	New reference-STD4	1.36053	1.315	1.37		1.3425
	Plate2	1:5000	120 mins	60 mins	10 mins	37 °C	New reference-STD5	0.680264	0.824	0.864		0.844
	Plate2	1:5000	120 mins	60 mins	10 mins	37 °C	New reference-STD6	0.340132	0.484	0.5		0.492
	Plate2	1:5000	120 mins	60 mins	10 mins	37 °C	New reference-STD7	0.170066	0.274	0.284		0.279
	Plate2	1:5000	120 mins	60 mins	10 mins	37 °C	New reference-STD8	0.085033	0.154	0.161		0.1575
	Plate2	1:5000	120 mins	60 mins	10 mins	37 °C	New reference-STD9	0.042516	0.087	0.088		0.0875
	Plate2	1:5000	120 mins	60 mins	10 mins	37 °C	New reference-STD10	0.021258	0.052	0.052		0.052
	Plate3	1:5000	120 mins	60 mins	20 mins	Room Temperature	New reference-STD1	10.8842	3.557	3.528		3.5425
	Plate3	1:5000	120 mins	60 mins	20 mins	Room Temperature	New reference-STD2	5.44211	3.174	3.268		3.221
	Plate3	1:5000	120 mins	60 mins	20 mins	Room Temperature	New reference-STD3	2.72105	2.527	2.519		2.523
	Plate3	1:5000	120 mins	60 mins	20 mins	Room Temperature	New reference-STD4	1.36053	1.663	1.654		1.6585
	Plate3	1:5000	120 mins	60 mins	20 mins	Room Temperature	New reference-STD5	0.680264	1.048	1.062		1.055
	Plate3	1:5000	120 mins	60 mins	20 mins	Room Temperature	New reference-STD6	0.340132	0.569	0.615		0.592
	Plate3	1:5000	120 mins	60 mins	20 mins	Room Temperature	New reference-STD7	0.170066	0.321	0.331		0.326
	Plate3	1:5000	120 mins	60 mins	20 mins	Room Temperature	New reference-STD8	0.085033	0.179	0.184		0.1815
	Plate3	1:5000	120 mins	60 mins	20 mins	Room Temperature	New reference-STD9	0.042516	0.1	0.101		0.1005
	Plate3	1:5000	120 mins	60 mins	20 mins	Room Temperature	New reference-STD10	0.021258	0.056	0.058		0.057
	Plate4	1:5000	60 mins	60 mins	20 mins	37 °C	New reference-STD1	10.8842	3.661	3.625		3.643
	Plate4	1:5000	60 mins	60 mins	20 mins	37 °C	New reference-STD2	5.44211	3.459	3.445		3.452
	Plate4	1:5000	60 mins	60 mins	20 mins	37 °C	New reference-STD3	2.72105	2.821	2.738		2.7795
	Plate4	1:5000	60 mins	60 mins	20 mins	37 °C	New reference-STD4	1.36053	1.956	1.94		1.948
	Plate4	1:5000	60 mins	60 mins	20 mins	37 °C	New reference-STD5	0.680264	1.2	1.184		1.192
	Plate4	1:5000	60 mins	60 mins	20 mins	37 °C	New reference-STD6	0.340132	0.678	0.68		0.679
	Plate4	1:5000	60 mins	60 mins	20 mins	37 °C	New reference-STD7	0.170066	0.374	0.373		0.3735
	Plate4	1:5000	60 mins	60 mins	20 mins	37 °C	New reference-STD8	0.085033	0.207	0.207		0.207
	Plate4	1:5000	60 mins	60 mins	20 mins	37 °C	New reference-STD9	0.042516	0.115	0.113		0.114
	Plate4	1:5000	60 mins	60 mins	20 mins	37 °C	New reference-STD10	0.021258	0.064	0.064		0.064
	Plate5	1:5000	60 mins	30 mins	10 mins	37 °C	New reference-STD1	10.8842	2.837	2.842		2.8395
	Plate5	1:5000	60 mins	30 mins	10 mins	37 °C	New reference-STD2	5.44211	2.259	2.219		2.239
	Plate5	1:5000	60 mins	30 mins	10 mins	37 °C	New reference-STD3	2.72105	1.655	1.636		1.6455
	Plate5	1:5000	60 mins	30 mins	10 mins	37 °C	New reference-STD4	1.36053	1.097	1.068		1.0825
	Plate5	1:5000	60 mins	30 mins	10 mins	37 °C	New reference-STD5	0.680264	0.673	0.651		0.662
	Plate5	1:5000	60 mins	30 mins	10 mins	37 °C	New reference-STD6	0.340132	0.381	0.378		0.3795
	Plate5	1:5000	60 mins	30 mins	10 mins	37 °C	New reference-STD7	0.170066	0.209	0.209		0.209
	Plate5	1:5000	60 mins	30 mins	10 mins	37 °C	New reference-STD8	0.085033	0.116	0.115		0.1155
	Plate5	1:5000	60 mins	30 mins	10 mins	37 °C	New reference-STD9	0.042516	0.065	0.065		0.065
	Plate5	1:5000	60 mins	30 mins	10 mins	37 °C	New reference-STD10	0.021258	0.037	0.037		0.037
	Plate1	1:10,000	120 mins	60 mins	10 mins	Room Temperature	New reference-STD1	10.8842	2.218	2.142		2.18
	Plate1	1:10,000	120 mins	60 mins	10 mins	Room Temperature	New reference-STD2	5.44211	1.791	1.705		1.748
	Plate1	1:10,000	120 mins	60 mins	10 mins	Room Temperature	New reference-STD3	2.72105	1.289	1.287		1.288
	Plate1	1:10,000	120 mins	60 mins	10 mins	Room Temperature	New reference-STD4	1.36053	0.845	0.799		0.822
	Plate1	1:10,000	120 mins	60 mins	10 mins	Room Temperature	New reference-STD5	0.680264	0.527	0.501		0.514
	Plate1	1:10,000	120 mins	60 mins	10 mins	Room Temperature	New reference-STD6	0.340132	0.27	0.277		0.2735
	Plate1	1:10,000	120 mins	60 mins	10 mins	Room Temperature	New reference-STD7	0.170066	0.162	0.158		0.16
	Plate1	1:10,000	120 mins	60 mins	10 mins	Room Temperature	New reference-STD8	0.085033	0.092	0.09		0.091
	Plate1	1:10,000	120 mins	60 mins	10 mins	Room Temperature	New reference-STD9	0.042516	0.052	0.049		0.0505
	Plate1	1:10,000	120 mins	60 mins	10 mins	Room Temperature	New reference-STD10	0.021258	0.031	0.03		0.0305
	Plate2	1:10,000	120 mins	60 mins	10 mins	37 °C	New reference-STD1	10.8842	2.966	3.006		2.986
	Plate2	1:10,000	120 mins	60 mins	10 mins	37 °C	New reference-STD2	5.44211	2.164	2.365		2.2645
	Plate2	1:10,000	120 mins	60 mins	10 mins	37 °C	New reference-STD3	2.72105	1.643	1.754		1.6985
	Plate2	1:10,000	120 mins	60 mins	10 mins	37 °C	New reference-STD4	1.36053	1.077	1.156		1.1165
	Plate2	1:10,000	120 mins	60 mins	10 mins	37 °C	New reference-STD5	0.680264	0.665	0.705		0.685
	Plate2	1:10,000	120 mins	60 mins	10 mins	37 °C	New reference-STD6	0.340132	0.386	0.406		0.396
	Plate2	1:10,000	120 mins	60 mins	10 mins	37 °C	New reference-STD7	0.170066	0.213	0.229		0.221
	Plate2	1:10,000	120 mins	60 mins	10 mins	37 °C	New reference-STD8	0.085033	0.116	0.124		0.12
	Plate2	1:10,000	120 mins	60 mins	10 mins	37 °C	New reference-STD9	0.042516	0.064	0.066		0.065
	Plate2	1:10,000	120 mins	60 mins	10 mins	37 °C	New reference-STD10	0.021258	0.037	0.038		0.0375
	Plate3	1:10,000	120 mins	60 mins	20 mins	Room Temperature	New reference-STD1	10.8842	3.175	3.069		3.122
	Plate3	1:10,000	120 mins	60 mins	20 mins	Room Temperature	New reference-STD2	5.44211	2.585	2.527		2.556
	Plate3	1:10,000	120 mins	60 mins	20 mins	Room Temperature	New reference-STD3	2.72105	2.001	1.89		1.9455
	Plate3	1:10,000	120 mins	60 mins	20 mins	Room Temperature	New reference-STD4	1.36053	1.273	1.253		1.263
	Plate3	1:10,000	120 mins	60 mins	20 mins	Room Temperature	New reference-STD5	0.680264	0.781	0.785		0.783
	Plate3	1:10,000	120 mins	60 mins	20 mins	Room Temperature	New reference-STD6	0.340132	0.441	0.446		0.4435
	Plate3	1:10,000	120 mins	60 mins	20 mins	Room Temperature	New reference-STD7	0.170066	0.245	0.242		0.2435
	Plate3	1:10,000	120 mins	60 mins	20 mins	Room Temperature	New reference-STD8	0.085033	0.134	0.132		0.133
	Plate3	1:10,000	120 mins	60 mins	20 mins	Room Temperature	New reference-STD9	0.042516	0.077	0.074		0.0755
	Plate3	1:10,000	120 mins	60 mins	20 mins	Room Temperature	New reference-STD10	0.021258	0.041	0.041		0.041
	Plate4	1:10,000	60 mins	60 mins	20 mins	37 °C	New reference-STD1	10.8842	3.361	3.238		3.2995
	Plate4	1:10,000	60 mins	60 mins	20 mins	37 °C	New reference-STD2	5.44211	2.913	2.799		2.856
	Plate4	1:10,000	60 mins	60 mins	20 mins	37 °C	New reference-STD3	2.72105	2.211	2.182		2.1965
	Plate4	1:10,000	60 mins	60 mins	20 mins	37 °C	New reference-STD4	1.36053	1.562	1.494		1.528
	Plate4	1:10,000	60 mins	60 mins	20 mins	37 °C	New reference-STD5	0.680264	0.998	0.934		0.966
	Plate4	1:10,000	60 mins	60 mins	20 mins	37 °C	New reference-STD6	0.340132	0.583	0.574		0.5785
	Plate4	1:10,000	60 mins	60 mins	20 mins	37 °C	New reference-STD7	0.170066	0.331	0.319		0.325
	Plate4	1:10,000	60 mins	60 mins	20 mins	37 °C	New reference-STD8	0.085033	0.186	0.181		0.1835
	Plate4	1:10,000	60 mins	60 mins	20 mins	37 °C	New reference-STD9	0.042516	0.105	0.1		0.1025
	Plate4	1:10,000	60 mins	60 mins	20 mins	37 °C	New reference-STD10	0.021258	0.058	0.057		0.0575
	Plate5	1:10,000	60 mins	30 mins	10 mins	37 °C	New reference-STD1	10.8842	2.174	2.204		2.189
	Plate5	1:10,000	60 mins	30 mins	10 mins	37 °C	New reference-STD2	5.44211	1.641	1.668		1.6545
	Plate5	1:10,000	60 mins	30 mins	10 mins	37 °C	New reference-STD3	2.72105	1.143	1.217		1.18
	Plate5	1:10,000	60 mins	30 mins	10 mins	37 °C	New reference-STD4	1.36053	0.739	0.758		0.7485
	Plate5	1:10,000	60 mins	30 mins	10 mins	37 °C	New reference-STD5	0.680264	0.442	0.442		0.442
	Plate5	1:10,000	60 mins	30 mins	10 mins	37 °C	New reference-STD6	0.340132	0.249	0.253		0.251
	Plate5	1:10,000	60 mins	30 mins	10 mins	37 °C	New reference-STD7	0.170066	0.139	0.14		0.1395
	Plate5	1:10,000	60 mins	30 mins	10 mins	37 °C	New reference-STD8	0.085033	0.076	0.075		0.0755
	Plate5	1:10,000	60 mins	30 mins	10 mins	37 °C	New reference-STD9	0.042516	0.043	0.042		0.0425
	Plate5	1:10,000	60 mins	30 mins	10 mins	37 °C	New reference-STD10	0.021258	0.026	0.026		0.026

## Sheet: S1 Fig right panel
	2nd Ab Dilution	Incubation Temp	Sample ID		Raw data OD	Raw data OD		Mean OD
	1:5000	Room Temperature	239		0.266	0.279		0.2725
	1:5000	Room Temperature	309		0.19	0.19		0.19
	1:5000	Room Temperature	277		0.081	0.085		0.083
	1:5000	Room Temperature	299		0.226	0.229		0.2275
	1:5000	Room Temperature	174		0.092	0.09		0.091
	1:5000	Room Temperature	7		0.145	0.142		0.1435
	1:5000	Room Temperature	260		0.057	0.057		0.057
	1:5000	Room Temperature	6		0.224	0.23		0.227
	1:5000	Room Temperature	31		0.068	0.067		0.0675
	1:5000	Room Temperature	38		0.094	0.089		0.0915
	1:10,000	Room Temperature	239		0.227	0.249		0.238
	1:10,000	Room Temperature	309		0.295	0.283		0.289
	1:10,000	Room Temperature	277		0.085	0.085		0.085
	1:10,000	Room Temperature	299		0.18	0.175		0.1775
	1:10,000	Room Temperature	174		0.08	0.08		0.08
	1:10,000	Room Temperature	7		0.128	0.109		0.1185
	1:10,000	Room Temperature	260		0.047	0.045		0.046
	1:10,000	Room Temperature	6		0.22	0.211		0.2155
	1:10,000	Room Temperature	31		0.043	0.042		0.0425
	1:10,000	Room Temperature	38		0.075	0.075		0.075
	1:5000	37 °C	239		0.184	0.197		0.1905
	1:5000	37 °C	309		0.177	0.18		0.1785
	1:5000	37 °C	277		0.032	0.034		0.033
	1:5000	37 °C	299		0.165	0.168		0.1665
	1:5000	37 °C	174		0.082	0.082		0.082
	1:5000	37 °C	7		0.098	0.103		0.1005
	1:5000	37 °C	260		0.037	0.041		0.039
	1:5000	37 °C	6		0.124	0.126		0.125
	1:5000	37 °C	31		0.035	0.036		0.0355
	1:5000	37 °C	38		0.054	0.056		0.055
	1:10,000	37 °C	239		0.174	0.162		0.168
	1:10,000	37 °C	309		0.146	0.145		0.1455
	1:10,000	37 °C	277		0.036	0.037		0.0365
	1:10,000	37 °C	299		0.122	0.125		0.1235
	1:10,000	37 °C	174		0.058	0.059		0.0585
	1:10,000	37 °C	7		0.074	0.075		0.0745
	1:10,000	37 °C	260		0.029	0.029		0.029
	1:10,000	37 °C	6		0.097	0.091		0.094
	1:10,000	37 °C	31		0.032	0.031		0.0315
	1:10,000	37 °C	38		0.039	0.039		0.039

## Sheet: Fig 4 new pool final
Coating Antigen Condition	Run #	Sample ID	Concentration of standard (IU/mL)	Raw data OD	Raw data OD		Mean OD
IV	Run 1	WHO-STD1	50	3.668	3.641		3.6545
IV	Run 1	WHO-STD2	25	3.701	3.704		3.7025
IV	Run 1	WHO-STD3	12.5	3.498	3.435		3.4665
IV	Run 1	WHO-STD4	6.25	3.07	2.995		3.0325
IV	Run 1	WHO-STD5	3.125	2.382	2.324		2.353
IV	Run 1	WHO-STD6	1.5625	1.668	1.606		1.637
IV	Run 1	WHO-STD7	0.78125	1.06	1.033		1.0465
IV	Run 1	WHO-STD8	0.390625	0.639	0.622		0.6305
IV	Run 1	WHO-STD9	0.195313	0.373	0.364		0.3685
IV	Run 1	WHO-STD10	0.097656	0.211	0.208		0.2095
IV	Run 1	New reference STD-1	9.292	3.32	3.248		3.284
IV	Run 1	New reference STD-2	4.646	2.809	2.739		2.774
IV	Run 1	New reference STD-3	2.323	2.046	2.018		2.032
IV	Run 1	New reference STD-4	1.162	1.339	1.348		1.3435
IV	Run 1	New reference STD-5	0.581	0.845	0.856		0.8505
IV	Run 1	New reference STD-6	0.29	0.479	0.486		0.4825
IV	Run 1	New reference STD-7	0.145	0.262	0.263		0.2625
IV	Run 1	New reference STD-8	0.073	0.147	0.146		0.1465
IV	Run 1	New reference STD-9	0.036	0.081	0.081		0.081
IV	Run 1	New reference STD-10	0.018	0.049	0.049		0.049
IV	Run 2	WHO-STD1	50	3.636	3.623		3.6295
IV	Run 2	WHO-STD2	25	3.7	3.663		3.6815
IV	Run 2	WHO-STD3	12.5	3.538	3.483		3.5105
IV	Run 2	WHO-STD4	6.25	3.035	2.945		2.99
IV	Run 2	WHO-STD5	3.125	2.283	2.265		2.274
IV	Run 2	WHO-STD6	1.5625	1.583	1.568		1.5755
IV	Run 2	WHO-STD7	0.78125	0.977	0.952		0.9645
IV	Run 2	WHO-STD8	0.390625	0.584	0.569		0.5765
IV	Run 2	WHO-STD9	0.195313	0.324	0.316		0.32
IV	Run 2	WHO-STD10	0.097656	0.177	0.172		0.1745
IV	Run 2	New reference STD-1	9.292	3.319	3.252		3.2855
IV	Run 2	New reference STD-2	4.646	2.769	2.692		2.7305
IV	Run 2	New reference STD-3	2.323	2.074	2.053		2.0635
IV	Run 2	New reference STD-4	1.162	1.362	1.366		1.364
IV	Run 2	New reference STD-5	0.581	0.819	0.822		0.8205
IV	Run 2	New reference STD-6	0.29	0.46	0.468		0.464
IV	Run 2	New reference STD-7	0.145	0.258	0.262		0.26
IV	Run 2	New reference STD-8	0.073	0.144	0.147		0.1455
IV	Run 2	New reference STD-9	0.036	0.078	0.081		0.0795
IV	Run 2	New reference STD-10	0.018	0.044	0.045		0.0445
IV	Run 3	WHO-STD1	50	3.479	3.413		3.446
IV	Run 3	WHO-STD2	25	3.396	3.345		3.3705
IV	Run 3	WHO-STD3	12.5	2.984	2.964		2.974
IV	Run 3	WHO-STD4	6.25	2.454	2.41		2.432
IV	Run 3	WHO-STD5	3.125	1.845	1.847		1.846
IV	Run 3	WHO-STD6	1.5625	1.341	1.306		1.3235
IV	Run 3	WHO-STD7	0.78125	0.838	0.828		0.833
IV	Run 3	WHO-STD8	0.390625	0.5	0.495		0.4975
IV	Run 3	WHO-STD9	0.195313	0.288	0.285		0.2865
IV	Run 3	WHO-STD10	0.097656	0.161	0.162		0.1615
IV	Run 3	New reference STD-1	9.292	2.72	2.697		2.7085
IV	Run 3	New reference STD-2	4.646	2.146	2.159		2.1525
IV	Run 3	New reference STD-3	2.323	1.592	1.552		1.572
IV	Run 3	New reference STD-4	1.162	1.035	1.052		1.0435
IV	Run 3	New reference STD-5	0.581	0.623	0.623		0.623
IV	Run 3	New reference STD-6	0.29	0.388	0.37		0.379
IV	Run 3	New reference STD-7	0.145	0.205	0.205		0.205
IV	Run 3	New reference STD-8	0.073	0.116	0.115		0.1155
IV	Run 3	New reference STD-9	0.036	0.069	0.067		0.068
IV	Run 3	New reference STD-10	0.018	0.043	0.043		0.043

## Sheet: S3 Table Final assay
Coating Antigen Condition	Run #	Sample ID	Concentration of WHO standard (IU/mL)	Raw data OD	Raw data OD	Raw data OD	Raw data OD		Mean OD	Intrpolated Concentration (IU/mL)
IV	Run 1	WHO-STD1	50	3.668	3.641				3.6545
IV	Run 1	WHO-STD2	25	3.701	3.704				3.7025
IV	Run 1	WHO-STD3	12.5	3.498	3.435				3.4665
IV	Run 1	WHO-STD4	6.25	3.07	2.995				3.0325
IV	Run 1	WHO-STD5	3.125	2.382	2.324				2.353
IV	Run 1	WHO-STD6	1.5625	1.668	1.606				1.637
IV	Run 1	WHO-STD7	0.78125	1.06	1.033				1.0465
IV	Run 1	WHO-STD8	0.390625	0.639	0.622				0.6305
IV	Run 1	WHO-STD9	0.195313	0.373	0.364				0.3685
IV	Run 1	WHO-STD10	0.097656	0.211	0.208				0.2095
IV	Run 1	POS (Postive Control)		3.32	3.301	3.306			3.309	9.87446
IV	Run 1	NEG (Negative Control)		0.077	0.078	0.08			0.0783333
IV	Run 1	Blank		0.012	0.117	0.068	0.017		0.0535
IV	Run 1	New reference-STD1		3.32	3.248				3.284	9.42454
IV	Run 1	New reference-STD2		2.809	2.739				2.774	4.62144
IV	Run 1	New reference-STD3		2.046	2.018				2.032	2.21299
IV	Run 1	New reference-STD4		1.339	1.348				1.3435	1.13858
IV	Run 1	New reference-STD5		0.845	0.856				0.8505	0.619183
IV	Run 1	New reference-STD6		0.479	0.486				0.4825	0.296188
IV	Run 1	New reference-STD7		0.262	0.263				0.2625	0.109955
IV	Run 1	New reference-STD8		0.147	0.146				0.1465
IV	Run 1	New reference-STD9		0.081	0.081				0.081
IV	Run 1	New reference-STD10		0.049	0.049				0.049
IV	Run 2	WHO-STD1	50	3.636	3.623				3.6295
IV	Run 2	WHO-STD2	25	3.7	3.663				3.6815
IV	Run 2	WHO-STD3	12.5	3.538	3.483				3.5105
IV	Run 2	WHO-STD4	6.25	3.035	2.945				2.99
IV	Run 2	WHO-STD5	3.125	2.283	2.265				2.274
IV	Run 2	WHO-STD6	1.5625	1.583	1.568				1.5755
IV	Run 2	WHO-STD7	0.78125	0.977	0.952				0.9645
IV	Run 2	WHO-STD8	0.390625	0.584	0.569				0.5765
IV	Run 2	WHO-STD9	0.195313	0.324	0.316				0.32
IV	Run 2	WHO-STD10	0.097656	0.177	0.172				0.1745
IV	Run 2	POS (Postive Control)		3.41	3.451	3.49			3.45033	13.7316
IV	Run 2	NEG (Negative Control)		0.077	0.08	0.081			0.0793333
IV	Run 2	Blank		0.01	0.011	0.011	0.013		0.01125
IV	Run 2	New reference-STD1		3.319	3.252				3.2855	9.69611
IV	Run 2	New reference-STD2		2.769	2.692				2.7305	4.58906
IV	Run 2	New reference-STD3		2.074	2.053				2.0635	2.42404
IV	Run 2	New reference-STD4		1.362	1.366				1.364	1.26878
IV	Run 2	New reference-STD5		0.819	0.822				0.8205	0.664422
IV	Run 2	New reference-STD6		0.46	0.468				0.464	0.329176
IV	Run 2	New reference-STD7		0.258	0.262				0.26	0.138533
IV	Run 2	New reference-STD8		0.144	0.147				0.1455	0.0103782
IV	Run 2	New reference-STD9		0.078	0.081				0.0795
IV	Run 2	New reference-STD10		0.044	0.045				0.0445
IV	Run 3	WHO-STD1	50	3.479	3.413				3.446
IV	Run 3	WHO-STD2	25	3.396	3.345				3.3705
IV	Run 3	WHO-STD3	12.5	2.984	2.964				2.974
IV	Run 3	WHO-STD4	6.25	2.454	2.41				2.432
IV	Run 3	WHO-STD5	3.125	1.845	1.847				1.846
IV	Run 3	WHO-STD6	1.5625	1.341	1.306				1.3235
IV	Run 3	WHO-STD7	0.78125	0.838	0.828				0.833
IV	Run 3	WHO-STD8	0.390625	0.5	0.495				0.4975
IV	Run 3	WHO-STD9	0.195313	0.288	0.285				0.2865
IV	Run 3	WHO-STD10	0.097656	0.161	0.162				0.1615
IV	Run 3	POS (Postive Control)		2.748	2.694				2.721	8.76362
IV	Run 3	NEG (Negative Control)		0.06	0.059				0.0595
IV	Run 3	Blank		0.011	0.012	0.011	0.013		0.01175
IV	Run 3	New reference-STD1		2.72	2.697				2.7085	8.61052
IV	Run 3	New reference-STD2		2.146	2.159				2.1525	4.28065
IV	Run 3	New reference-STD3		1.592	1.552				1.572	2.18992
IV	Run 3	New reference-STD4		1.035	1.052				1.0435	1.10839
IV	Run 3	New reference-STD5		0.623	0.623				0.623	0.53391
IV	Run 3	New reference-STD6		0.388	0.37				0.379	0.277779
IV	Run 3	New reference-STD7		0.205	0.205				0.205	0.12384
IV	Run 3	New reference-STD8		0.116	0.115				0.1155	0.0541614
IV	Run 3	New reference-STD9		0.069	0.067				0.068	0.0205284
IV	Run 3	New reference-STD10		0.043	0.043				0.043	0.00441749

## Sheet: Fig 5 & S4 Table cutoff
			Run 1						Run 2						Run 3						Run 4						Run 5						Run 6						Run 7						Run 8
	IU/mL		OD 1	OD 2	OD 3	OD 4	Mean OD		OD 1	OD 2	OD 3	OD 4	Mean OD		OD 1	OD 2	OD 3	OD 4	Mean OD		OD 1	OD 2	OD 3	OD 4	Mean OD		OD 1	OD 2	OD 3	OD 4	Mean OD		OD 1	OD 2	OD 3	OD 4	Mean OD		OD 1	OD 2	OD 3	OD 4	Mean OD		OD 1	OD 2	OD 3	OD 4	Mean OD
STD1	9.292		3.16	3.042			3.101		3.066	2.878			2.972		3.072	3.081			3.0765		3.366	3.156			3.261		3.149	3.208			3.1785		2.745	2.867			2.806		3.075	3.101			3.088		2.975	2.808			2.8915
STD2	4.646		2.598	2.434			2.516		2.472	2.363			2.4175		2.232	2.401			2.3165		2.759	2.659			2.709		2.537	2.707			2.622		2.17	2.276			2.223		2.501	2.608			2.5545		2.437	2.228			2.3325
STD3	2.323		2.102	1.96			2.031		1.782	1.809			1.7955		1.795	1.736			1.7655		1.989	1.947			1.968		1.859	1.99			1.9245		1.519	1.604			1.5615		1.84	1.972			1.906		1.698	1.631			1.6645
STD4	1.162		1.325	1.271			1.298		1.195	1.182			1.1885		1.05	1.172			1.111		1.272	1.273			1.2725		1.214	1.278			1.246		0.916	0.966			0.941		1.23	1.234			1.232		1.141	1.053			1.097
STD5	0.581		0.754	0.731			0.7425		0.77	0.744			0.757		0.64	0.674			0.657		0.749	0.737			0.743		0.718	0.787			0.7525		0.514	0.55			0.532		0.756	0.737			0.7465		0.685	0.632			0.6585
STD6	0.29		0.422	0.413			0.4175		0.453	0.45			0.4515		0.382	0.399			0.3905		0.413	0.423			0.418		0.389	0.422			0.4055		0.276	0.304			0.29		0.405	0.428			0.4165		0.365	0.379			0.372
STD7	0.145		0.218	0.176			0.197		0.241	0.245			0.243		0.208	0.205			0.2065		0.227	0.219			0.223		0.209	0.254			0.2315		0.147	0.153			0.15		0.22	0.223			0.2215		0.197	0.178			0.1875
STD8	0.073		0.121	0.103			0.112		0.107	0.076			0.0915		0.1	0.106			0.103		0.133	0.128			0.1305		0.116	0.122			0.119		0.071	0.076			0.0735		0.112	0.119			0.1155		0.108	0.096			0.102
STD9	0.036		0.066	0.062			0.064		0.068	0.068			0.068		0.054	0.06			0.057		0.061	0.065			0.063		0.066	0.07			0.068		0.037	0.039			0.038		0.058	0.06			0.059		0.053	0.049			0.051
STD10	0.018		0.03	0.029			0.0295		0.038	0.037			0.0375		0.025	0.032			0.0285		0.033	0.028			0.0305		0.033	0.038			0.0355		0.018	0.021			0.0195		0.03	0.031			0.0305		0.025	0.024			0.0245
LPC			0.542	0.566	0.549		0.552333		0.68	0.641	0.653		0.658		0.572	0.605	0.584		0.587		0.636	0.633	0.612		0.627		0.651	0.65	0.642		0.647667		0.452	0.444	0.456		0.450667		0.553	0.627	0.585		0.588333		0.575	0.558	0.595		0.576
NEG			0.091	0.093	0.097		0.0936667		0.09	0.09	0.094		0.0913333		0.089	0.09	0.093		0.0906667		0.075	0.078	0.075		0.076		0.066	0.059	0.062		0.0623333		0.065	0.065	0.063		0.0643333		0.073	0.082	0.074		0.0763333		0.057	0.053	0.051		0.0536667
HPC			1.65	1.728	1.765		1.71433		1.687	1.615	1.59		1.63067		1.576	1.52	1.588		1.56133		1.443	1.519	1.531		1.49767		1.746	1.751	1.78		1.759		1.312	1.237	1.242		1.26367		1.43	1.585	1.612		1.54233		1.708	1.636	1.626		1.65667
Blank			0	0.001	0	0	0.00025		0	0.001	0	0	0.00025		0	0.001	0	0	0.00025		0.001	0.001	0.002	0	0.001		0	0	0.001	0.001	0.0005		0.009	0.009	0.01	0.009	0.00925		0	0	0	0	0		0	0	0.001	0	0.00025
		Mean OD of all runs
NS-11		0.0914444	0.137	0.114	0.12		0.123667		0.081	0.088	0.078		0.0823333		0.129	0.107	0.112		0.116		0.173	0.094	0.088		0.118333		0.08	0.076	0.069		0.075		0.08	0.062	0.07		0.0706667		0.103	0.113	0.102		0.106		0.067	0.071	0.069		0.069
NS-12		0.0908889	0.12	0.122	0.125		0.122333		0.104	0.116	0.096		0.105333		0.144	0.142	0.136		0.140667		0.105	0.067	0.059		0.077		0.072	0.07	0.067		0.0696667		0.075	0.061	0.066		0.0673333		0.089	0.096	0.093		0.0926667		0.084	0.083	0.078		0.0816667
NS-13		0.0588889	0.11	0.089	0.091		0.0966667		0.073	0.081	0.071		0.075		0.079	0.072	0.074		0.075		0.056	0.052	0.055		0.0543333		0.048	0.046	0.045		0.0463333		0.053	0.04	0.045		0.046		0.056	0.058	0.062		0.0586667		0.045	0.046	0.044		0.045
NS-14		0.0962963	0.228	0.139	0.141		0.169333		0.139	0.14	0.14		0.139667		0.127	0.116	0.125		0.122667		0.128	0.083	0.088		0.0996667		0.059	0.055	0.051		0.055		0.061	0.056	0.057		0.058		0.117	0.12	0.121		0.119333		0.06	0.057	0.053		0.0566667
NS-15		0.144519	0	0.194	0.198		0.130667		0.236	0.199	0.186		0.207		0.277	0.205	0.188		0.223333		0.153	0.125	0.122		0.133333		0.121	0.115	0.108		0.114667		0.134	0.109	0.124		0.122333		0.134	0.119	0.123		0.125333		0.119	0.118	0.109		0.115333
NS-16		0.0624444	0.124	0.079	0.069		0.0906667		0.078	0.071	0.077		0.0753333		0.066	0.059	0.059		0.0613333		0.167	0.061	0.058		0.0953333		0.045	0.047	0.044		0.0453333		0.047	0.045	0.049		0.047		0.071	0.07	0.073		0.0713333		0.047	0.046	0.042		0.045
NS-17		0.0643704	0.2	0.073	0.072		0.115		0.085	0.074	0.072		0.077		0.086	0.073	0.071		0.0766667		0.097	0.071	0.073		0.0803333		0.044	0.044	0.042		0.0433333		0.047	0.048	0.05		0.0483333		0.063	0.06	0.062		0.0616667		0.049	0.042	0.042		0.0443333
NS-18		0.0630741	0.217	0.063	0.072		0.117333		0.013	0.023	0.03		0.022		0.075	0.066	0.072		0.071		0.137	0.063	0.061		0.087		0.05	0.05	0.047		0.049		0.057	0.057	0.056		0.0566667		0.074	0.07	0.073		0.0723333		0.051	0.05	0.051		0.0506667
NS-19		0.0957778	0	0	0		0		0.16	0.154	0.156		0.156667		0.152	0.146	0.138		0.145333		0.152	0.106	0.098		0.118667		0.083	0.082	0.078		0.081		0.067	0.07	0.073		0.07		0.125	0.122	0.127		0.124667		0.097	0.085	0.091		0.091
NS-20		0.0994444	0.17	0.132	0.135		0.145667		0.105	0.094	0.101		0.1		0.144	0.124	0.127		0.131667		0.099	0.091	0.093		0.0943333		0.081	0.083	0.082		0.082		0.078	0.075	0.076		0.0763333		0.139	0.119	0.126		0.128		0.075	0.069	0.069		0.071
NS-21		0.137926	0.217	0.11	0.109		0.145333		0.18	0.184	0.194		0.186		0.193	0.157	0.14		0.163333		0.192	0.138	0.136		0.155333		0.123	0.11	0.109		0.114		0.149	0.11	0.11		0.123		0.164	0.132	0.137		0.144333		0.109	0.111	0.11		0.11
NS-22		0.135296	0.285	0.155	0.17		0.203333		0.132	0.126	0.137		0.131667		0.224	0.162	0.179		0.188333		0.162	0.138	0.133		0.144333		0.097	0.104	0.101		0.100667		0.136	0.129	0.132		0.132333		0.136	0.145	0.152		0.144333		0.09	0.088	0.097		0.0916667
NS-23		0.0663333	0.234	0.245	0.242		0.240333		0.051	0.048	0.051		0.05		0.058	0.055	0.057		0.0566667		0.056	0.039	0.052		0.049		0.028	0.025	0.026		0.0263333		0.045	0.053	0.055		0.051		0.051	0.055	0.057		0.0543333		0.032	0.031	0.028		0.0303333
NS-24		0.0162222	0.027	0.027	0.025		0.0263333		0.024	0.025	0.025		0.0246667		0.018	0.018	0.019		0.0183333		0.018	0.016	0.019		0.0176667		0.01	0.009	0.01		0.00966667		0.011	0.012	0.012		0.0116667		0.02	0.025	0.023		0.0226667		0.012	0.013	0.012		0.0123333
NS-25		0.0791481	0.13	0.137	0.141		0.136		0.083	0.092	0.085		0.0866667		0.095	0.102	0.097		0.098		0.063	0.072	0.067		0.0673333		0.049	0.045	0.047		0.047		0.049	0.048	0.05		0.049		0.096	0.106	0.106		0.102667		0.067	0.066	0.064		0.0656667
NS-26		0.0842963	0.112	0.115	0.119		0.115333		0.136	0.131	0.137		0.134667		0.098	0.098	0.111		0.102333		0.075	0.07	0.068		0.071		0.065	0.061	0.061		0.0623333		0.062	0.062	0.059		0.061		0.082	0.094	0.089		0.0883333		0.068	0.074	0.074		0.072
NS-27		0.0178519	0.031	0.029	0.031		0.0303333		0.028	0.029	0.03		0.029		0.025	0.024	0.027		0.0253333		0.011	0.013	0.015		0.013		0.011	0.011	0.013		0.0116667		0.012	0.012	0.011		0.0116667		0.019	0.021	0.02		0.02		0.02	0.016	0.015		0.017
NS-28		0.0246296	0.04	0.039	0.039		0.0393333		0.031	0.031	0.032		0.0313333		0.027	0.027	0.026		0.0266667		0.022	0.026	0.025		0.0243333		0.02	0.019	0.022		0.0203333		0.021	0.021	0.019		0.0203333		0.031	0.033	0.031		0.0316667		0.019	0.017	0.019		0.0183333
NS-29		0.109889	0.157	0.169	0.173		0.166333		0.137	0.134	0.149		0.14		0.119	0.121	0.131		0.123667		0.118	0.114	0.115		0.115667		0.084	0.084	0.081		0.083		0.082	0.082	0.08		0.0813333		0.123	0.143	0.131		0.132333		0.079	0.076	0.08		0.0783333
NS-30		0.0379259	0.059	0.061	0.062		0.0606667		0.034	0.033	0.039		0.0353333		0.045	0.051	0.051		0.049		0.036	0.037	0.033		0.0353333		0.025	0.024	0.025		0.0246667		0.039	0.043	0.042		0.0413333		0.035	0.039	0.036		0.0366667		0.026	0.024	0.024		0.0246667
NS-31		0.0478519	0.066	0.07	0.074		0.07		0.058	0.059	0.061		0.0593333		0.054	0.052	0.054		0.0533333		0.049	0.051	0.057		0.0523333		0.034	0.033	0.034		0.0336667		0.049	0.048	0.049		0.0486667		0.051	0.056	0.053		0.0533333		0.035	0.031	0.034		0.0333333
NS-32		0.0575926
NS-33		0.0395926
NS-34		0.134148
NS-35		0.0796296
Excluded		2.99137
NS-36		0.0529259
NS-37		0.0371852
NS-38		0.0792593
NS-39		0.066963
NS-40		0.0333333
NS-41		0.0360741
NS-42		0.0267778
NS-43		0.0324074
NS-44		0.0562222
NS-45		0.120519
NS-46		0.0435556
NS-47		0.161963
NS-48		0.142556
NS-49		0.0588889
NS-50		0.041
NS-51		0.0829259
NS-52		0.0881481
NS-53		0.0556667
NS-54		0.017
NS-55		0.0426296
NS-56		0.0584444
NS-57		0.0465556
NS-58		0.151333
NS-59		0.0723704
NS-60		0.0804074
NS-61		0.0389259
NS-62		0.0375926
NS-63		0.0297407
Excluded		0.225556
NS-64		0.0201852
NS-65		0.102667
NS-66		0.085
NS-67		0.0801111
NS-68		0.0527407
NS-69		0.0788519
NS-70		0.0668148
NS-71		0.127074

## Sheet: graphpad export ROC curve
	OD values naive samples	OD values WHO reference panel samples		Potential cutoff OD value	Sensitivity%	95% CI	Specificity%	95% CI	Likelihood ratio
	0.016	2.318		> 0.01650	100	64.57% to 100.0%	1.639	0.08409% to 8.719%	1.017
	0.017	2.29025		> 0.01750	100	64.57% to 100.0%	3.279	0.5826% to 11.19%	1.034
	0.018	2.6395		> 0.01900	100	64.57% to 100.0%	4.918	1.340% to 13.49%	1.052
	0.02	1.714		> 0.02250	100	64.57% to 100.0%	6.557	2.579% to 15.68%	1.07
	0.025	2.517		> 0.02600	100	64.57% to 100.0%	8.197	3.552% to 17.79%	1.089
	0.027	1.44475		> 0.02850	100	64.57% to 100.0%	9.836	4.586% to 19.84%	1.109
	0.03	1.17375		> 0.03100	100	64.57% to 100.0%	11.48	5.671% to 21.84%	1.13
	0.032			> 0.03250	100	64.57% to 100.0%	13.11	6.798% to 23.80%	1.151
	0.033			> 0.03450	100	64.57% to 100.0%	14.75	7.961% to 25.72%	1.173
	0.036			> 0.03650	100	64.57% to 100.0%	16.39	9.156% to 27.61%	1.196
	0.037			> 0.03750	100	64.57% to 100.0%	18.03	10.38% to 29.47%	1.22
	0.038			> 0.03850	100	64.57% to 100.0%	21.31	12.90% to 33.12%	1.271
	0.038			> 0.03950	100	64.57% to 100.0%	22.95	14.19% to 34.91%	1.298
	0.039			> 0.04050	100	64.57% to 100.0%	24.59	15.51% to 36.68%	1.326
	0.04			> 0.04200	100	64.57% to 100.0%	26.23	16.84% to 38.44%	1.356
	0.041			> 0.04350	100	64.57% to 100.0%	27.87	18.19% to 40.17%	1.386
	0.043			> 0.04550	100	64.57% to 100.0%	29.51	19.56% to 41.89%	1.419
	0.044			> 0.04750	100	64.57% to 100.0%	31.15	20.94% to 43.59%	1.452
	0.047			> 0.05050	100	64.57% to 100.0%	32.79	22.34% to 45.28%	1.488
	0.048			> 0.05450	100	64.57% to 100.0%	36.07	25.17% to 48.61%	1.564
	0.053			> 0.05700	100	64.57% to 100.0%	39.34	28.07% to 51.88%	1.649
	0.053			> 0.05850	100	64.57% to 100.0%	42.62	31.02% to 55.10%	1.743
	0.056			> 0.06050	100	64.57% to 100.0%	45.9	34.01% to 58.28%	1.848
	0.056			> 0.06250	100	64.57% to 100.0%	47.54	35.53% to 59.84%	1.906
	0.058			> 0.06350	100	64.57% to 100.0%	49.18	37.06% to 61.40%	1.968
	0.058			> 0.06500	100	64.57% to 100.0%	50.82	38.60% to 62.94%	2.033
	0.059			> 0.06650	100	64.57% to 100.0%	52.46	40.16% to 64.47%	2.103
	0.059			> 0.06950	100	64.57% to 100.0%	55.74	43.30% to 67.49%	2.259
	0.062			> 0.07550	100	64.57% to 100.0%	57.38	44.90% to 68.98%	2.346
	0.063			> 0.07950	100	64.57% to 100.0%	62.3	49.75% to 73.39%	2.652
	0.064			> 0.08150	100	64.57% to 100.0%	67.21	54.72% to 77.66%	3.05
	0.066			> 0.08350	100	64.57% to 100.0%	68.85	56.41% to 79.06%	3.211
	0.067			> 0.08450	100	64.57% to 100.0%	70.49	58.11% to 80.44%	3.389
	0.067			> 0.08650	100	64.57% to 100.0%	72.13	59.83% to 81.81%	3.588
	0.072			> 0.08950	100	64.57% to 100.0%	73.77	61.56% to 83.16%	3.813
	0.079			> 0.09350	100	64.57% to 100.0%	77.05	65.09% to 85.81%	4.357
	0.079			> 0.09800	100	64.57% to 100.0%	80.33	68.69% to 88.37%	5.083
	0.079			> 0.1015	100	64.57% to 100.0%	81.97	70.53% to 89.62%	5.545
	0.08			> 0.1065	100	64.57% to 100.0%	83.61	72.39% to 90.84%	6.1
	0.08			> 0.1155	100	64.57% to 100.0%	85.25	74.28% to 92.04%	6.778
	0.08			> 0.1240	100	64.57% to 100.0%	86.89	76.20% to 93.20%	7.625
	0.083			> 0.1305	100	64.57% to 100.0%	88.52	78.16% to 94.33%	8.714
	0.084			> 0.1345	100	64.57% to 100.0%	90.16	80.16% to 95.41%	10.17
	0.085			> 0.1365	100	64.57% to 100.0%	91.8	82.21% to 96.45%	12.2
	0.088			> 0.1405	100	64.57% to 100.0%	93.44	84.32% to 97.42%	15.25
	0.091			> 0.1440	100	64.57% to 100.0%	95.08	86.51% to 98.66%	20.33
	0.091			> 0.1480	100	64.57% to 100.0%	96.72	88.81% to 99.42%	30.5
	0.096			> 0.1565	100	64.57% to 100.0%	98.36	91.28% to 99.92%	61
	0.096			> 0.6679	100	64.57% to 100.0%	100	94.08% to 100.0%
	0.1			> 1.309	85.71	48.69% to 99.27%	100	94.08% to 100.0%
	0.103			> 1.579	71.43	35.89% to 94.92%	100	94.08% to 100.0%
	0.11			> 2.002	57.14	25.05% to 84.18%	100	94.08% to 100.0%
	0.121			> 2.304	42.86	15.82% to 74.95%	100	94.08% to 100.0%
	0.127			> 2.418	28.57	5.077% to 64.11%	100	94.08% to 100.0%
	0.134			> 2.578	14.29	0.7328% to 51.31%	100	94.08% to 100.0%
	0.135
	0.138
	0.143
	0.145
	0.151
	0.162

[truncated: 6 more sheets: Table 1 dynamic range, Table 2 & S5 Table precision, Fig 6 & S6 Table dilution, Table 3 & S2 Fig concordance, Fig 7 FT cycle, Tab 4 Hemolysed]
